# Supplementary material for: Follicular Helper T Cells Remodel the Immune Microenvironment of Pancreatic Cancer via Secreting CXCL13 and IL-21
Source: Cancers (Basel). 2021 Jul 22;13(15):3678. doi: 10.3390/cancers13153678 (PMC8345153; doi:10.3390/cancers13153678)
Supplement: Supplementary file 1 [file cancers-13-03678-s001.zip]

Archive with 1 entries (1 files):
- cancers-1266885-supplementary.pdf
